# Supplementary material for: Tris(dibenzylideneacetone)dipalladium(0) (Tris DBA) Abrogates Tumor Progression in Hepatocellular Carcinoma and Multiple Myeloma Preclinical Models by Regulating the STAT3 Signaling Pathway
Source: Cancers (Basel). 2021 Oct 31;13(21):5479. doi: 10.3390/cancers13215479 (PMC8582575; doi:10.3390/cancers13215479)
Supplement: Supplementary file 1 [file cancers-13-05479-s001.zip]

Archive with 1 entries (1 files):
- Supplementary information-Raw blots#04-Updated.ppt
